# Supplementary material for: Is testicular microlithiasis associated with decreased semen parameters? a systematic review
Source: Basic Clin Androl. 2024 Dec 5;34:23. doi: 10.1186/s12610-024-00238-x (PMC11619182; doi:10.1186/s12610-024-00238-x)
Supplement: Supplementary file 5 — Supplementary Material 5. [file 12610_2024_238_MOESM5_ESM.xlsx]

## Sheet: Primary Outcomes TM vs No TM
Title	Authors and Year			Study type	Population			Sperm Parameters for Primary Outcome
		WHO guidelines (semen analysis)	Country		TM group	Control	Population status	Sperm concentration		Statisically significant?	WHO Lower reference limit	Sperm Morphology		Statisically significant?	WHO Lower reference limit	Sperm Motility		Statisically significant?	WHO Lower reference limit	Other Parameters
								TM group	Control			TM group	Control			TM group	Control
Clinical and seminal parameters associated with testicular microlithiasis and its severity in males from infertile couples	2021 D’Andrea, S. Martorella, A. Castellini, C. Cordeschi, G. Totaro, M. Parisi, A. Francavilla, F. Necozione, S. Francavilla, S. Barbonetti, A.	1999, 2010	Italy	Observational retrospective case-control study	76 (93 men total with TM minus 17 azoospermic men not included in sperm parameter data)	81 (97 men total witout TM minus 16 azoospermic men not included in sperm parameter data)	Infertile	Can't calculate mean ± SD due to skewed data of CTM group	21.6 (4.9–50.0) (x106/ml) *median (25th–75th percentile)	Not enough data to calculate P value	16x106/ml	Calculated mean ± SD from combination of CTM and LTM group 5.384 ± 7.7983	Normal sperm morphology 6.0 (0.0–13.0)%*median (25th–75th percentile) Calculated mean ± SD 6.3524 ± 9.8123	Calculated P value from means ± SD P = 0.4964	4% (normal forms)	Calculated Forward motility mean ± SD from combination of CTM and LTM group 37.1814 ± 32.5	Forward motility 40.0 (8.5–54.0)% *median (25th–75th percentile) Can't calculate mean ± SD due to skewed data	Not enough data to calculate P value	Total motility (PR+NP,%) 42 Progressive motility (PR,%): 30
Testicular Microlithiasis: Correlation with Doppler Sonography of Testicular Arteries and Sperm Function	2016 Mahafza, W. S. Alarini, M. Y. Awadghanem, A. F. Odwan, G. Juweid, M. E.	year not stated	Jordan	Observational retrospective case- control study	20	23	Not specified	Sperm Count (x106/mL) TM group= 29.6 ± 20.4 *mean ± SD.	Sperm Count (x106/mL) No TM group= 54.3 ± 29.7 *mean ± SD	p < 0.02 Statistically significant.	16x106/ml	Morphology (% Normal Head Shape) 44.4 ± 12.0 *mean ± SD	Morphology (% Normal Head Shape) 66.4 ± 11.6 *mean ± SD	p < 0.02 Statistically significant	4% (normal forms)	Motility (%) 35.3 ± 16.2 *mean ± SD	Motility (%) 50.2 ± 14.4 *mean ± SD	p < 0.02 Statistically significant	Total motility (PR+NP,%) 42 Progressive motility (PR,%): 30	Semen volume (ml) TM group= 4.2 ± 1.2 No TM group= 4.1 ± 1.3 *mean ± SD p < 0.02 Statistically significant.
Testicular Microlithiasis Is Associated with Impaired Spermatogenesis in Patients with Unexplained Infertility	2020 Rassam, Y. Gromoll, J. Kliesch, S. Schubert, M.	1999, 2010	Germany	Observational retrospective cross sectional study	218	2696	Infertile	11.5 (4.2–37.7) (x106/ml) *median (25th–75th percentile)	19.5 (6.2–45.1) (x106/ml) *median (25th–75th percentile)	p= 0.001 statistically significant	16x106/ml	Sperm normal morphology, % 4 (2-5) *median (25th–75th percentile) **data from 205 patients instead of 218	Sperm normal morphology, % 4 (2-6) *median (25th–75th percentile) **data from 2540 patients instead of 2696	p= 0.001 Statistically significant (however median values are the same)	4% (normal forms)	Sperm a-motility, % 31 (13–38) Sperm ab-motility, % 45 (35–52) *median (25th–75th percentile)	Sperm a-motility, % 33 (20–40) Sperm ab-motility, % 47 (38–53) *median (25th–75th percentile)	Sperm a-motility, % p= 0.005 Statistically significant Sperm ab-motility, % p= 0.051 Not statistically significant	Total motility (PR+NP,%) 42 Progressive motility (PR,%): 30	Total sperm count, mill/ejac TM group= 52.1 (15.7–139.4) No TM group= 70.75 (21–164) p=0.004 Statistically significant
Testicular microlithiasis on scrotal ultrasound in 4850 young men from the general population: associations with semen quality	2020 Anvari Aria, S. Nordstrom Joensen, U. Bang, A. K. Priskorn, L. Nordkap, L. Andersson, A. M. Jorgensen, N.	1992, 2010	denmark	Observational cross sectional study	42 (Overall TM was 53 (unilateral TM= 19 bilateral TM=34) however 5 men with testicular tumour and 6 men with irregular ultrasound pattern were excluded from the analyses).	4797	asymptomatic/ healthy	Unilateral Microlithiasis: 44 (2.7-147) (x106/ml) Bilateral Microlithiasis: 43 (4.3-74)(x106/ml) *median 10th-90th percentile	44 (8.3-120) (x106/ml) *median 10th-90th percentile	Unilateral p= 0.8 Not statistically significant Bilateral p= 0.02 Statistically significant *p = adjusted model, unadjusted model of p also available in paper	16x106/ml	Normal morphology (%) Unilateral Microlithiasis: 5.3 (1.0-14.1) Bilateral Microlithiasis: 6.3 (2.0-12.5) *median 10th-90th percentile	Normal morphology (%) 6.5 (1.5-13.5) *median 10th-90th percentile	Unilateral p= 0.8 Not statistically significant Bilateral p= 0.99 Not statistically significant *p adjusted model	4% (normal forms)	Progressively motile (grade A + B) (%) Unilateral Microlithiasis: 62 (32-76) Bilateral Microlithiasis: 60 (23-78) *median 10th-90th percentile	Progressively motile (grade A + B) (%) 60 (34-76)	Unilateral p= 0.8 Not statistically significant Bilateral p= 0.9 Not statistically significant *p adjusted model	Total motility (PR+NP,%) 42 Progressive motility (PR,%): 30	Total sperm count (million) Unilateral Microlithiasis: 158 (5-400) Bilateral Microlithiasis: 94 (10-277) No Microlithiasis 140 (23-392) Unilateral p= 0.7 Not statistically significant Bilateral p= 0.03 statistically significant Semen volume (mL) Unilateral Microlithiasis: 3.1 (1.6-5.3) Bilateral Microlithiasis: 3.6 (1.4-4.9) No Microlithiasis: 3.2 (1.7-5.3) Unilateral p= 0.2 Not statistically sig…
The Association Between Testicular Microlithiasis and Semen Parameters in Chinese Adult Men With Fertility Intention: Experience of 226 Cases	2014 Xu, C. Liu, M. Zhang, F. F. Liu, J. L. Jiang, X. Z. Teng, J. B. Xuan, X. J. Ma, J. L.	2010	China	Observational retrospective cross sectional study	159	120	Not specified	*mean ± ?	67.16 ± 36.94 *mean ± ?	p=<0.001 Statistically significant (p value from ANOVA of 3 groups but due to significance of <0.001 also used for TM vs No TM due to high significance and input from a statistician. Not known whether data is SD or SE so calculation of separate P value not possible)	16x106/ml				4% (normal forms)	*mean ± ?	Total motility, PR + NP (%) 62.08 ± 20.45 PR, (%) 47.10 ± 17.84 NP, non-progressively motile; PR, progressively motile *mean ±	Total motility, PR + NP (%) p= <0.001 Statistically significant PR, (%) <0.001 Statistically significant (p value from ANOVA of 3 groups but due to significance of <0.001 also used for TM vs No TM due to high significance and input from a statistician. Not known whether data is SD or SE so calculation of separate P value not possible)	Total motility (PR+NP,%) 42 Progressive motility (PR,%): 30	Total sperm number TM group: ? No TM group: 224.82 ± 150.69 p= <0.001 Statistically significant Semen volume (mL) TM group: ? No TM group: 3.41 ± 1.16 p= 0.056 Not statistically significant *mean ±
Testicular microlithiasis is not a risk factor for the production of antisperm antibody in infertile males	2013 Jiang, H. Zhu, W. J.	1999	China	Observational cross sectional study	22	0	Infertile	2.2 ± 1.99 (x106/ml) *mean ± SE	Not included	no p value	16x106/ml	abnormal morphology 95.6 ± 3.4% *mean ± SE	Not included	no p value	4% (normal forms)	Sperm motility 43.8 ± 1.1% *mean ± SE	Not included	no p value	Total motility (PR+NP,%) 42 Progressive motility (PR,%): 30
Testicular Microlithiasis in Taiwanese Men	2007 Ou, S. M. Lee, S. S. Tang, S. H. Wu, S. T. Wu, C. J. Cha, T. L. Chang, S. Y. Sun, G. H.	1999	Taiwan	Observational restrospective cross sectional study	23	0	Infertile	Calculated mean ± SD from combination of CTM and LTM group 66.3609 ± 75.7742	Not included	no p value	16x106/ml	Morphology (%) Calculated mean ± SD from combination of CTM and LTM group 43.287 ± 20.1354	Not included	no p value	4% (normal forms)	Motility Gr.a + b (%) Calculated mean ± SD from combination of CTM and LTM group 52.4478 ± 30.1153	Not included	no p value	Total motility (PR+NP,%) 42 Progressive motility (PR,%): 30
Testicular Microlithiasis: Prevalence and Clinical Significance in a Population Referred for Scrotal Ultrasonography	2011 Yee, W. S. Kim, Y. S. Kim, S. J. Choi, J. B. Kim, S. I. Ahn, H. S.	1999	South Korea	Observational cross sectional study	10	50	Infertile	Sperm count (million/ml) 21.1±22.3 *mean ±?	Sperm count (million/ml) 37.3±49.8 *mean ±	p= 0.19 Not statistically significant	16x106/ml	Morphology (normal, %) 48.0 ± 32.8 *mean ±	Morphology (normal, %) 44.6 ± 31.8 *mean ±	p= 0.95 Not statistically significant	4% (normal forms)	Motility (a＋b, %) 23.1 ± 22.1 *mean ±	Motility (a＋b, %) 29.0 ± 26.9 *mean ±	p= 0.24 Not statistically significant	Total motility (PR+NP,%) 42 Progressive motility (PR,%): 30
The incidence and significance of testicular microlithiasis in a subfertile population	2000 Thomas, K. Wood, S. J. Thompson, A. J. M. Pilling, D. Lewis-Jones, D. I.	1987	United Kingdom	Observational restrospective cross sectional study	10	0	Infertile	sperm count (106/ml) mean ± SD calculated from CTM and LTM data 22.97 ± 22.335			16x106/ml				4% (normal forms)	motility % mean ± SD calculated from CTM and LTM data 34.3 ± 27.2753			Total motility (PR+NP,%) 42 Progressive motility (PR,%): 30
Testicular microlithiasis identified ultrasonographically in Japanese adult patients: Prevalence and associated conditions	2006 Sakamoto, Hideo Shichizyou, Takeshi Saito, Katsuyuki Okumura, Taisuke Ogawa, Yoshio Yoshida, Hideki Kushima, Miki	year not stated	Japan	Observational retrospective cross sectional study	31	519	Infertile	Sperm count (million/mL) 29.5 ± 42.4 (0–147) *mean ± SD (range)	Sperm count (million/mL) 31.2 ± 41.1 (0–297) *mean ± SD (range)	p= 0.83 Not statistically significant	16x106/ml					Motility (%) 30.6 ± 17.9 (0–60.9) *mean ± SD (range)	Motility (%) 29.8 ± 19.9 (0–100) (0–60.9) *mean ± SD (range)	p =0.822 Not statistically significant	Total motility (PR+NP,%) 42 Progressive motility (PR,%): 30	Total sperm count (million) TM group: 86.1 ± 143.7 (0–617) No TM group: 96.8 ± 157.6 (0–1702) p=0.83 Not statistically significant Semen volume (mL) TM group: 3.1 ± 1.7 (0.5–7) No TM group: 3.0 ± 2.2 (0.6–13) p= 0.975 Not statistically significant *mean ± SD (range) "M prevalence between the infertility group and the other-conditions group was also sta- tistically significant (P _x0001_ 0.0048). …

## Sheet: Primary Outcomes CTM vs LTM
Title	Authors and Year	Study type	Population			Sperm Parameters for Secondary Outcome
			CTM	LTM	Population status	Sperm concentration		Statisically significant?	WHO Lower reference limit	Sperm Morphology		Statistically significant?	WHO Lower reference limit	Sperm Motility		Statistically significant?	WHO Lower reference limit	Other Parameters
						CTM	LTM			CTM	LTM			CTM	LTM
Clinical and seminal parameters associated with testicular microlithiasis and its severity in males from infertile couples	2021 D’Andrea, S. Martorella, A. Castellini, C. Cordeschi, G. Totaro, M. Parisi, A. Francavilla, F. Necozione, S. Francavilla, S. Barbonetti, A.	observational, retrospective, case-control	34 (46 in population - 12 azoospermic men not included in sperm parameter data)	42 (47- 5 azoospermic men not included in sperm parameter data)	Infertile	8.5 (1.6–30.6) (x106/ml) *median (25th–75th percentile) Can't calculate mean ± SD due to skewed data set	29.4 (2.7–57.0) (x106/ml) *median (25th–75th percentile) Calculated mean ± SD 29.7192 ± 41.6799	p=0.03 statistically significant	16x106/ml	Normal sperm morphology 5.5 (1.0–9.8)% *median (25th–75th percentile) Calculated mean ± SD 5.4289 ± 6.8106	Normal sperm morphology 4.0 (0.3–11.5)% *median (25th–75th percentile) Calculated mean ± SD 5.3476 ± 8.597	Calculated p from means ± SD P = 0.9643 Not statistically significant	4% (normal forms)	Forward motility 42.0 (14.0–54.5)% *median (25th–75th percentile) Calculated mean ± SD 36.4861 ± 31.3444	Forward motility (42.0 (14.0–58.0)% *median (25th–75th percentile) Calculated mean ± SD 37.7443 ± 33.7738	Calculated p from means ± SD P = 0.8678 Not statistically significant	Total motility (PR+NP,%) 42 Progressive motility (PR,%): 30
Testicular Microlithiasis: Correlation with Doppler Sonography of Testicular Arteries and Sperm Function	2016 Mahafza, W. S. Alarini, M. Y. Awadghanem, A. F. Odwan, G. Juweid, M. E.	Observational retrospective case- control study	14	6	Not Specified	Sperm Count (x106/mL) 25.1 ± 14.0 *mean ± SD	Sperm Count (x106/mL) 40.0 ± 29.7 *mean ± SD	P= Not statistically significant	16x106/ml	Morphology (% Normal Head Shape) 44.1 ± 13.7 *mean ± SD	Morphology (% Normal Head Shape) 45.0 ± 7.7 *mean ± SD	p= Not statistically significant	4% (normal forms)	Motility (%) 35.8 ± 15.1 *mean ± SD	Motility (%) 34.2 ± 19.8 *mean ± SD	p= Not statistically significant	Total motility (PR+NP,%) 42 Progressive motility (PR,%): 30
Testicular Microlithiasis Is Associated with Impaired Spermatogenesis in Patients with Unexplained Infertility	2020 Rassam, Y. Gromoll, J. Kliesch, S. Schubert, M.	Observational retrospective cross sectional study	53	134	asymptomatic/ healthy	7.5 (4.1–21.4) (x106/ml) *median (25th–75th quart.)	13.7 (3.6–38.7) (x106/ml) *median (25th–75th quart.)	p= 0.171 Not statistically significant	16x106/ml	Sperm normal morphology, % 3 (2–5) *median (25th–75th quart.)	Sperm normal morphology, % 3 (1.5–4) *median (25th–75th quart.)	p= 0.318 Not statistically significant	4% (normal forms)	Sperm a-motility, % 25 (14–36.5) Sperm ab-motility, % 43 (32–52.5) *median (25th–75th quart.)	Sperm a-motility, % 32 (13–38.3) Sperm ab-motility, % 46 (35–52) *median (25th–75th quart.)	Sperm a-motility p= 0.349 Not statistically significant Sperm ab-motility p=0.531 Not statistically significant	Total motility (PR+NP,%) 42 Progressive motility (PR,%): 30	Total sperm count, mill/ejac. CTM group= 29.3 (12.2–92.4) LTM group= 59.1 (14.1–140.6) p=0.181 Not statistically significant *median (25th–75th quart.)
The Association Between Testicular Microlithiasis and Semen Parameters in Chinese Adult Men With Fertility Intention: Experience of 226 Cases	2014 Xu, C. Liu, M. Zhang, F. F. Liu, J. L. Jiang, X. Z. Teng, J. B. Xuan, X. J. Ma, J. L.	Observational retrospective cross sectional study	97	62	Not Specified	38.01 ± 31.58 (x106/ml) *mean ± ?	52.31 ± 33.26 (x106/ml) *mean ±	p= 0.011 Statistically significant	16x106/ml				4% (normal forms)	Total motility, PR + NP (%) 46.03 ± 23.69 PR, (%) 35.88 ± 20.17 NP, non-progressively motile; PR, progressively motile *mean ±	Total motility, PR + NP (%) 55.37 ± 24.16 PR, (%) 43.15 ± 21.08 NP, non-progressively motile; PR, progressively motile *mean ±	Total motility, PR + NP (%) p= 0.011 Statistically significant PR, (%) p= 0.022 Statistically significant	Total motility (PR+NP,%) 42 Progressive motility (PR,%): 30	Total sperm number CTM: 135.13 ± 111.85 LTM: 187.26 ± 123.90 p= 0.016 Statistically significant Semen volume (mL) CTM: 3.77 ± 1.48 LTM: 3.83 ± 1.48 p=0.016 Statistically significant *mean ±
Testicular Microlithiasis in Taiwanese Men	2007 Ou, S. M. Lee, S. S. Tang, S. H. Wu, S. T. Wu, C. J. Cha, T. L. Chang, S. Y. Sun, G. H.	Observational restrospective cross sectional study	11	12	Infertile	62.5 ± 51.7 (x106/ml) *mean ± SD	69.9 ± 95 (x106/ml) *mean ± SD	p= 0.823 Not statistically significant	16x106/ml	Morphology (%) 53.2 ± 17.9 *mean ± SD	Morphology (%) 34.2 ± 18.2 *mean ± SD	p= 0.020 Statistically significant However CTM higher than LTM	4% (normal forms)	Motility Gr.a + b (%) 66.9 ± 17.9 *mean ± SD	Motility Gr.a + b (%) 39.2 ± 33.5 *mean ± SD	p= 0.023 Statistically significant However CTM higher than LTM	Total motility (PR+NP,%) 42 Progressive motility (PR,%): 30	Number (106) CTM: 213.3 ± 195.6 LTM: 146.2 ± 166.8 p= 0.385 Not statistically significant Volume (mL) CTM: 3.4 ± 1.7 LTM: 2.2 ± 0.9 p= 0.045 Statistically significant
The incidence and significance of testicular microlithiasis in a subfertile population	2000 Thomas, K. Wood, S. J. Thompson, A. J. M. Pilling, D. Lewis-Jones, D. I.	Observational restrospective cross sectional study	5	5	Infertile	sperm count (106/ml) mean ± SD calculated from data in paper 11.12 ± 6.5367882021678	sperm count (106/ml)mean ± SD calculated from data in paper 34.82 ± 26.993139869233	p= 0.6905 Not statistically significant	16x106/ml				4% (normal forms)	motility % mean ± SD calculated from data in paper 15 ± 11.661903789691	motility % mean ± SD calculated from data in paper 53.6 ± 24.630062931304	p= 0.0476 Statistically significant	Total motility (PR+NP,%) 42 Progressive motility (PR,%): 30

## Sheet: Secondary Outcomes TM vs No TM
Title	Authors and Year			Study type	Population			Additional data
		WHO guidelines (semen analysis)	Country		TM group	Control	Population status	Age		Testicle Size		Statisically significant?	Hormone values		Statisically significant?	BMI		Statisically significant?
								TM group	Control	TM group	Control		TM group	Control		TM group	Control
Clinical and seminal parameters associated with testicular microlithiasis and its severity in males from infertile couples	2021 D’Andrea, S. Martorella, A. Castellini, C. Cordeschi, G. Totaro, M. Parisi, A. Francavilla, F. Necozione, S. Francavilla, S. Barbonetti, A.	1999, 2010	Italy	Observational retrospective case-control study	76 (93 men total with TM minus 17 azoospermic men not included in sperm parameter data)	81 (97 men total witout TM minus 16 azoospermic men not included in sperm parameter data)	Infertile		35.4 (32.7–38.8) years *median (25th–75th percentile) including azoospermic men not included in sperm parameters	Calculated mean ± SD from combination of CTM and LTM group 11.2067 ± 4.8081	Mean Testis volume 11.7 (9.2–15.3) ml *median (25th–75th percentile) including azoospermic men not included in sperm parameters Calculated mean ± SD 12.0872 ± 4.5905	Calculated p from means ± SD p = 0.1978	Calculated means ± SDs from combination of CTM and LTM groups: FSH (mUI/ml) Can't calculate mean ± SD due to skewed data of CTM group LH (mUI/ml) ) Can't calculate mean ± SD due to skewed data of LTM group Testosterone (ng/ml) 4.4365 ± 1.6144	FSH (mUI/ml) 5.3 (3.2–10.3) LH (mUI/ml) 3.9 (2.6–5.6) Total testosterone (ng/ml) 4.8 (3.4–6.3) Calculated mean ± SD 4.8352 ± 2.1824 *median (25th–75th percentile) including azoospermic men not included in sperm parameters	Calculated p from means ± SD FSH: Not enough data to calculate P value LH: Not enough data to calculate P value Total testosterone: P= 0.1552		BMI ≥25—n° 17 (17.5%)
Testicular Microlithiasis: Correlation with Doppler Sonography of Testicular Arteries and Sperm Function	2016 Mahafza, W. S. Alarini, M. Y. Awadghanem, A. F. Odwan, G. Juweid, M. E.	year not stated	Jordan	Observational retrospective case- control study	20	23	Not specified	No mean age given for individual groups but out of the 1200 report patients were aged 16–55 years; mean ± SD = 32 ± 10.7 years	No mean age given for individual groups but out of the 1200 report patients were aged 16–55 years; mean ± SD = 32 ± 10.7 years
Testicular Microlithiasis Is Associated with Impaired Spermatogenesis in Patients with Unexplained Infertility	2020 Rassam, Y. Gromoll, J. Kliesch, S. Schubert, M.	1999, 2010	Germany	Observational retrospective cross sectional study	218	2696	Infertile	Age (year) 35 (31–38) *median (25th–75th percentile)	Age (year) 35 (31–39) *median (25th–75th percentile)	Bi-testicular volume (ml) 38 (29–48) *median (25th–75th percentile)	Bi-testicular volume (ml) 40 (31–50) *median (25th–75th percentile)	p=0.034 Not statistically significant	FSH, U/L 4.6 (2.8–6.7) LH, U/L 3.2 (2.3–4.5) Testosterone, nmol/L 15.7 (12.5–20.5) *median (25th–75th percentile)	FSH, U/L 4 (2.7–6) LH, U/L 3.1 (2.3–4.2) Testosterone, nmol/L 15.9 (12.4–20) *median (25th–75th percentile)	FSH: p= 0.029 Statistically significant LH: p = 0.204 Not statistically significant Testosterone: p= 0.881 Not statistically significant	BMI 26.3 (24–28.4) *median (25th–75th percentile)	BMI 26 (24–28.7) *median (25th–75th percentile)	p= 0.942 Not statistically significant
Testicular microlithiasis on scrotal ultrasound in 4850 young men from the general population: associations with semen quality	2020 Anvari Aria, S. Nordstrom Joensen, U. Bang, A. K. Priskorn, L. Nordkap, L. Andersson, A. M. Jorgensen, N.	1992, 2010	denmark	Observational cross sectional study	42 (Overall TM was 53 (unilateral TM= 19 bilateral TM=34) however 5 men with testicular tumour and 6 men with irregular ultrasound pattern were excluded from the analyses).	4797	asymptomatic/ healthy	Age (years) Unilateral Microlithiasis: 19.0 (18.4-21.6) Bilateral Microlithiasis 19.6 (18.7-22.5) *median 10th-90th percentile	Age (years) 19.0 (18.5-20.8)	Average Testis Size by Ultrasound (mL) Unilateral Microlithiasis: 12.3 (7.4-16.9) Bilateral Microlithiasis: 11.1 (8.0-19.0) *median 10th-90th percentile	Average Testis Size by Ultrasound (mL) 13.6 (9.4-19.1) *median 10th-90th percentile	P value for TM vs No TM not stated	FSH (IU/L) Unilateral Microlithiasis: 2.6 (0.7-4.5) Bilateral Microlithiasis: 2.9 (1.3-6.1) LH (IU/L) Unilateral Microlithiasis: 3.2 (1.3-6.8) Bilateral Microlithiasis: 3.0 (1.5-6.2) Testosterone (nmol/L) Unilateral Microlithiasis 20.9 (9.3-34.1) Bilateral Microlithiasis 20.9 (12.0-29.8) *median 10th-90th percentile	FSH (IU/L) 2.6 (1.2-5.3) LH (IU/L) 3.4 (1.9-5.7) Testosterone (nmol/L) 19.7 (12.9-29.5) *median 10th-90th percentile	FSH Unilateral p= 0.1 Not statistically significant Bilateral p= 0.3 Not statistically significant LH Unilateral p= 0.2 Not statistically significant Bilateral p= 0.2 Not statistically significant Testosterone unilateral p= 0.4 Not statistically significant Bilateral p= 0.5 Not statistically significant	BMI (kg/m2) Unilateral Microlithiasis: 20.8 (17.7-26.8) Bilateral Microlithiasis: 21.5 (18.3-25.3) *median 10th-90th percentile	BMI (kg/m2) 22.2 (19.3-26.5)	p= 0.1 Not statistically significant
The Association Between Testicular Microlithiasis and Semen Parameters in Chinese Adult Men With Fertility Intention: Experience of 226 Cases	2014 Xu, C. Liu, M. Zhang, F. F. Liu, J. L. Jiang, X. Z. Teng, J. B. Xuan, X. J. Ma, J. L.	2010	China	Observational retrospective cross sectional study	159	120	Not specified	*mean ± ?	Age (y) 29.86 ± 5.78 *mean ±								BMI (kg/m2) 25.76 ± 4.22 *mean ±	p=0.973 Not statistically significant
Testicular microlithiasis is not a risk factor for the production of antisperm antibody in infertile males	2013 Jiang, H. Zhu, W. J.	1999	China	Observational cross sectional study	22	0	Infertile	mean age 31.6 ± 3.6 years *mean ± SE
Testicular Microlithiasis in Taiwanese Men	2007 Ou, S. M. Lee, S. S. Tang, S. H. Wu, S. T. Wu, C. J. Cha, T. L. Chang, S. Y. Sun, G. H.	1999	Taiwan	Observational restrospective cross sectional study	23	0	Infertile	Mean age for patients included in fertility evaluation not given
Testicular Microlithiasis: Prevalence and Clinical Significance in a Population Referred for Scrotal Ultrasonography	2011 Yee, W. S. Kim, Y. S. Kim, S. J. Choi, J. B. Kim, S. I. Ahn, H. S.	1999	South Korea	Observational cross sectional study	10	50	Infertile	Mean age for patients included in fertility evaluation not given	Mean age for patients included in fertility evaluation not given
The incidence and significance of testicular microlithiasis in a subfertile population	2000 Thomas, K. Wood, S. J. Thompson, A. J. M. Pilling, D. Lewis-Jones, D. I.	1987	United Kingdom	Observational restrospective cross sectional study	10	0	Infertile							FSH (U 1-1) mean 8.3 LH (U 1-1) 5.6 Testosterone (nmol 1-1) mean 15.8
Testicular microlithiasis identified ultrasonographically in Japanese adult patients: Prevalence and associated conditions	2006 Sakamoto, Hideo Shichizyou, Takeshi Saito, Katsuyuki Okumura, Taisuke Ogawa, Yoshio Yoshida, Hideki Kushima, Miki	year not stated	Japan	Observational retrospective cross sectional study	31	519	Infertile	Age (yr) 34.6 ± 3.6 (28–42) *mean ± SD (range)	Age (yr) 35.9 ± 5.4 (22–56) *mean ± SD (range)	Testicular volume (cm3) Right 9.6 ± 3.6 (4.9–18.4) Left 8.4 ± 3.7 (4.3–23.5) *mean ± SD (range)	Testicular volume (cm3) Right 10.2 ± 3.7 (1.0–26.0) Left 9.4 ± 3.5 (1.2–26.7) *mean ± SD (range)	Right p= 0.404 Not statistically significant Left p= 0.147 Not statistically significant	FSH (mIU/mL) 14.1 ± 10.6 (2.0–44.0) LH (mIU/mL) 4.1 ± 3.1 (1.0–18.2)	FSH (mIU/mL) 11.5 ± 9.9 (1.0–73.5) LH (mIU/mL) 3.6 ± 2.4 (0.1–25.9)	FSH: p= 0.145 Not statistically significant LH: p= 0.243 Not statistically significant

## Sheet: Secondary Outcomes CTM vs LTM
Title	Authors and Year	Study type	Population			Additional data
			CTM	LTM	Population status	Age		Testicle Size		Statistically significant?	Hormone values		Statistically significant?	BMI		Statistically significant?
						CTM	LTM	CTM	LTM		CTM	LTM		CTM	LTM
Clinical and seminal parameters associated with testicular microlithiasis and its severity in males from infertile couples	2021 D’Andrea, S. Martorella, A. Castellini, C. Cordeschi, G. Totaro, M. Parisi, A. Francavilla, F. Necozione, S. Francavilla, S. Barbonetti, A.	observational, retrospective, case-control	34 (46 in population - 12 azoospermic men not included in sperm parameter data)	42 (47- 5 azoospermic men not included in sperm parameter data)	Infertile	34.8 (32.3–39.2) years *median (25th–75th percentile) including azoospermic men not included in sperm parameters	36.6 (32.6–40.6) *median (25th–75th percentile) including azoospermic men not included in sperm parameters	Mean Testis volume 10.2 (6.6–13.2) ml *median (25th–75th percentile) including azoospermic men not included in sperm parameters Calculated mean ± SD 9.9875 ± 5.0507	Mean Testis volume 12.4 (9.6–15.2) ml *median (25th–75th percentile) including azoospermic men not included in sperm parameters mean ± SD 12.4 ± 4.2825	P= 0.03 Statistically significant	FSH (mUI/ml) 12.4 (5.7–18.3) Can't calculate mean ± SD due to skewed data set LH (mUI/ml) 5.3 (4.0–6.6) Calculated mean ± SD 5.3 ± 1.9897 Total testosterone (ng/ml) 4.2 (3.2–5.6) Calculated mean ± SD 4.3417 ± 1.8366 *median (25th–75th percentile) including azoospermic men not included in sperm parameters	FSH (mUI/ml) 5.8 (3.6–8.5) Calculated mean ± SD 5.9771 ± 3.7472 LH (mUI/ml) 4.3 (2.3–5.0) Can't calculate mean ± SD due to skewed data Total testosterone (ng/ml) 4.6 (3.6–5.4) Calculated mean ± SD 4.5292 ± 1.3765 *median (25th–75th percentile) including azoospermic men not included in sperm parameters	P value only available for FSH, P= 0.02 statistically significant Testosterone Calculated p from means ± SD P = 0.5782	BMI ≥25—n° 9 (19.5%)	BMI ≥25—n° 3 (6.4%)	No P value available for CTM vs LTM
Testicular Microlithiasis: Correlation with Doppler Sonography of Testicular Arteries and Sperm Function	2016 Mahafza, W. S. Alarini, M. Y. Awadghanem, A. F. Odwan, G. Juweid, M. E.	Observational retrospective case- control study	14	6	Not Specified	No mean age given for individual groups but out of the 1200 report patients were aged 16–55 years; mean ± SD = 32 ± 10.7 years	No mean age given for individual groups but out of the 1200 report patients were aged 16–55 years; mean ± SD = 32 ± 10.7 years
Testicular Microlithiasis Is Associated with Impaired Spermatogenesis in Patients with Unexplained Infertility	2020 Rassam, Y. Gromoll, J. Kliesch, S. Schubert, M.	Observational retrospective cross sectional study	53	134	asymptomatic/ healthy	age (year) 33 (29–37)	age (year) 35 (31–38)	Bi-testicular volume (ml) 33 (27–47)	Bi-testicular volume (ml) 39 (30–46.3)	p=0.131 Not statistically sigificant	FSH, U/L 5.5 (3.1–8.6) LH, U/L 3.1 (2.6–4.8) Testosterone, nmol/L 14.3 (12.1–19.6) *median (25th–75th percentile)	FSH, U/L 4.4 (2.8–6.7) LH, U/L 3.3 (2.3–4.5) Testosterone, nmol/L 15.1 (12.4–20.7) *median (25th–75th percentile)	FSH: p= 0.078 Not statistically significant LH: p = 0.416 Not statistically significant Testosterone: p= 0.552 Not statistically significant	BMI 26.3 (24.3–28.9) 0	BMI 26.3 (24–28.4)	p=0.739 Not statistically significant
The Association Between Testicular Microlithiasis and Semen Parameters in Chinese Adult Men With Fertility Intention: Experience of 226 Cases	2014 Xu, C. Liu, M. Zhang, F. F. Liu, J. L. Jiang, X. Z. Teng, J. B. Xuan, X. J. Ma, J. L.	Observational retrospective cross sectional study	97	62	Not Specified	Age (years) 28.54 ± 4.46	Age (years) 28.90 ± 4.71	Testicular volume (ml) 15.90 ± 4.00	Testicular volume (ml) 17.12 ± 3.74	p= 0.046 Statistically significant	FSH IU/mL 20.63 ± 12.64 LH IU/mL 9.29 ± 5.60 Testosterone ng/dL 405.78 ± 255.02	FSH IU/mL 8.27 ± 7.13 IU/mL LH IU/mL 5.87 ± 3.21 Testosterone ng/dL 502.29 ± 178.09	FSH: p= 0.001 Statistically significant. P values of LH and testosterone not stated.
Testicular Microlithiasis in Taiwanese Men	2007 Ou, S. M. Lee, S. S. Tang, S. H. Wu, S. T. Wu, C. J. Cha, T. L. Chang, S. Y. Sun, G. H.	Observational restrospective cross sectional study	11	12	Infertile	Mean age for patients included in fertility evaluation not given	Mean age for patients included in fertility evaluation not given
The incidence and significance of testicular microlithiasis in a subfertile population	2000 Thomas, K. Wood, S. J. Thompson, A. J. M. Pilling, D. Lewis-Jones, D. I.	Observational restrospective cross sectional study	5	5	Infertile
